# Supplementary material for: Ozone ultrafine bubble water induces the cellular signaling involved in oxidative stress responses in human periodontal ligament fibroblasts
Source: Sci Technol Adv Mater. 2019 Jun 13;20(1):589–98. doi: 10.1080/14686996.2019.1614980 (PMC6586087; doi:10.1080/14686996.2019.1614980)
Supplement: Supplemental Material [file TSTA_A_1614980_SM5109.zip]

Archive with 2 entries (2 files):
- suppl1.pdf
- suppl2.pdf
